# Supplementary material for: Conserved Units of Co-Expression in Bacterial Genomes: An Evolutionary Insight into Transcriptional Regulation
Source: PLoS One. 2016 May 19;11(5):e0155740. doi: 10.1371/journal.pone.0155740 (PMC4873041; doi:10.1371/journal.pone.0155740)
Supplement: S1 File — (TXT) [file pone.0155740.s001.txt]

b0004,b0003,b0002,
b0014,b0015,
b0021,b0022,
b0023,b0025,b0027,b0026,
b0029,b0028,b0025,b0027,b0026,
b0032,b0033,b0031,
b0038,b0039,b0036,b0037,
b0043,b0042,b0041,b0044,
b0047,b0046,
b0049,b0048,
b0054,b0049,b0050,b0051,b0052,b0053,
b0054,b0055,
b0061,b0063,b0062,
b0067,b0066,b0068,
b0074,b0072,b0073,b0071,
b0077,b0078,
b0084,b0086,b0094,b0092,b0082,b0090,b0096,b0089,b0088,b0087,b0091,b0085,b0093,b0083,b0095,b0081,
b0098,b0093,b0094,b0095,b0096,
b0099,b0102,b0101,
b0102,b0103,b0101,
b0106,b0107,b0108,
b0108,b0109,
b0111,b0110,b0109,
b0114,b0113,
b0115,b0114,b0116,
b0119,b0118,
b0120,b0121,
b0127,b0128,
b0133,b0134,
b0140,b0138,b0141,b0139,b0135,b0136,
b0142,b0143,
b0146,b0144,b0145,
b0151,b0153,b0152,
b0155,b0156,
b0168,b0169,b0170,b0166,b0167,
b0167,b0168,b0169,b0178,b0177,b0176,b0175,b0174,b0173,b0172,b0171,b0170,
b0179,b0181,b0169,b0182,b0183,b0180,b0178,b0177,b0176,b0175,b0174,b0173,b0172,b0171,b0170,
b0184,b0182,b0179,b0180,b0178,b0177,b0181,b0183,
b0184,b0185,b0182,b0183,b0180,b0181,
b0197,b0199,b0198,
b0214,b0215,b0212,b0213,
b0226,b0225,
b0243,b0242,
b0261,b0260,
b0265,b0264,
b0270,b0271,
b0274,b0275,
b0278,b0281,
b0285,b0284,b0286,b0283,
b4506,b0296,
b0306,b0307,b0308,
b0312,b0311,
b0323,b0320,
b0324,b0323,
b0334,b0331,b0333,
b0337,b0336,
b0344,b0345,
b0346,b0347,
b0352,b0351,b0350,
b0356,b0355,
b0357,b0356,
b0360,b0361,
b0363,b0364,
b0368,b0366,b0367,b0365,
b0398,b0397,
b0399,b0400,
b0409,b0408,b0407,b0406,b0405,
b0418,b0414,b0415,b0416,b0417,b0413,
b0421,b0420,b0422,
b0425,b0426,
b0432,b0429,b0428,b0430,b0431,
b0434,b0435,
b0436,b0437,b0441,b0440,b0438,b0439,
b0449,b0448,
b0450,b0451,b0452,
b0452,b0453,
b0463,b0462,b0464,
b0472,b0470,b0471,
b0473,b0474,
b0489,b0488,
b0490,b0491,
b0494,b0495,b0496,
b0508,b0509,b0507,
b0511,b0512,
b0513,b0512,
b0515,b0516,
b0518,b0521,
b0522,b0523,
b0524,b0525,b0526,
b0534,b0533,b0532,b0531,b0530,
b0537,b0541,
b0571,b0570,
b0572,b0571,
b0573,b0572,b0575,b0574,
b4511,b0585,
b0586,b4511,
b0590,b0588,b0589,
b0592,b0590,b0589,
b0593,b0595,b0594,
b0598,b4512,
b0601,b0602,
b0605,b0606,
b0613,b0616,b0617,b0614,b0615,b0618,
b0619,b0620,
b0630,b0631,b0632,b0633,b0634,b0635,
b0633,b0634,b0635,b0636,b0637,
b0638,b0639,b0637,
b0639,b0641,b0640,b0642,
b0644,b0647,
b0654,b0655,b0652,b0653,
b0657,b0661,b0660,b0658,b0659,
b0676,b0677,b0678,b0679,
b0687,b0686,
b0688,b0687,
b0696,b0697,b0694,b0695,
b0698,b0696,b0697,b0695,
b0708,b0707,
b0713,b0712,b0711,
b0717,b0719,b0718,
b0722,b0723,b0720,b0721,b0726,b0724,
b0722,b0723,b0721,b0726,b0727,b0724,b0728,b0729,
b0731,b0732,
b4515,b0733,b0734,
b0742,b0740,b0741,b0737,b0736,b0739,b0738,
b0750,b0742,
b0759,b0758,b0757,b0756,
b0764,b0765,b0763,b0761,
b0775,b0774,b0776,
b0775,b0777,b0776,b0778,
b0780,b0779,
b0781,b0782,b0783,b0784,b0785,
b0786,b0787,
b0789,b0790,
b0795,b0794,b0793,b0792,
b0805,b0804,
b0810,b0811,b0809,
b0823,b0824,
b0827,b0826,
b0829,b0832,b0830,b0831,
b0833,b0834,
b0854,b0855,b0856,b0857,
b0864,b0861,b0860,b0863,b0862,
b0878,b0879,
b0884,b0882,b0881,b0880,
b0885,b0884,b0882,b0881,
b0887,b0886,
b0890,b0891,b0892,b0893,
b0894,b0895,b0896,
b0902,b0903,
b0907,b0908,
b0911,b0910,b0912,
b0915,b0914,
b0917,b0918,
b0924,b0922,b0923,
b0925,b0926,
b0930,b0929,
b0933,b0936,b0935,b0934,
b0941,b0942,b0943,b0939,b0938,b0940,b0944,
b0951,b0950,b0952,
b0953,b0955,b0954,
b0969,b0970,
b0975,b0974,b0973,b0972,
b0979,b0978,
b0982,b0983,b0981,
b4516,b0988,
b0990,b0989,
b0997,b0996,b0998,
b1008,b1007,
b1015,b1014,
b1019,b1018,
b1022,b1023,
b1048,b1049,
b1057,b1056,
b1080,b1079,b1078,b1075,b1074,b1077,b1076,b1071,b1070,b1073,b1072,
b1080,b1081,b1082,b1083,b1079,b1078,b1075,b1074,b1077,b1076,b1071,b1073,b1072,
b1084,b1086,
b1092,b1091,b1090,b1088,b1089,b1087,
b1095,b1094,b1093,b1092,b1091,b1090,b1089,
b1097,b1096,b1095,b1094,b1099,b1098,
b1097,b1096,b1100,b1099,b1098,
b1105,b1104,
b1118,b1116,b1117,
b1126,b1125,b1124,b1123,
b1130,b1129,
b1131,b1132,b1133,
b1132,b1133,b1134,
b1163,b1168,
b1174,b1175,b1176,b1179,
b1183,b1184,
b1185,b1186,
b1198,b1199,b1200,
b1203,b1204,
b1211,b1210,b1208,b1209,b1207,
b1211,b1210,b1213,b1212,b1209,
b1211,b1213,b1212,b1214,
b1213,b1215,b1214,
b1221,b1222,
b1222,b1223,b1224,b1225,b1226,b1227,
b1246,b1247,b1244,b1245,b1243,
b1257,b1258,
b1264,b1260,b1261,b1262,b1263,
b1266,b1267,b1269,
b1279,b1281,b1280,
b1291,b1290,b1293,b1292,
b1298,b1297,
b1301,b1300,
b1303,b1306,b1304,
b1309,b1310,b1311,b1312,
b1314,b1313,
b1314,b1315,
b1316,b1317,
b1321,b1323,b1322,
b1334,b1333,
b1336,b1337,b1338,
b1385,b1384,
b1389,b1388,b1390,b1391,b1392,
b1394,b1395,b1396,b1397,b1393,b1398,
b1400,b1399,
b1404,b1402,b1403,
b1408,b1409,
b1410,b1409,
b1422,b1421,
b1434,b1433,
b1440,b1441,b1442,b1443,
b1462,b1461,
b1468,b1469,b1466,b1467,b1465,
b1469,b1474,
b1475,b1474,b1476,
b1484,b1485,b1486,b1487,b1483,
b1490,b1489,
b1493,b1492,
b1498,b1497,
b1504,b1503,
b1507,b1508,
b1512,b1511,
b1516,b1514,b1515,b1513,
b1528,b1526,
b1540,b1542,
b1558,b1557,
b1581,b1580,
b1587,b1589,b1588,b1590,b1591,
b1596,b1595,
b1600,b1599,
b1602,b1603,
b1608,b1609,
b1611,b1612,
b1617,b1616,
b1619,b1618,
b1620,b1619,
b1620,b1621,
b1627,b1633,b1632,b1631,b1630,b1628,b1629,
b1642,b1644,b1645,
b1659,b1660,
b1674,b1673,b1671,
b1677,b1676,
b1677,b1678,
b1684,b1679,b1682,b1683,b1680,b1681,
b1693,b1692,
b1695,b1694,
b1697,b1699,b1698,b1700,
b1703,b1702,
b1712,b1713,b1714,b1716,b1717,b1718,b1719,
b1733,b1734,
b1738,b1736,b1737,
b1745,b1744,
b1747,b1746,b1745,
b1748,b1747,
b1750,b1752,
b1754,b1755,b1756,
b1774,b1772,b1773,
b1784,b1783,
b1786,b1785,
b1801,b1802,
b1802,b1803,
b1808,b1806,b1807,
b1817,b1819,b1818,
b1820,b1819,b1818,
b1831,b1830,
b1831,b1832,
b1833,b1834,
b1840,b1841,
b1852,b1851,b1850,
b1853,b1852,
b1859,b1858,b1857,
b1864,b1863,b1860,b1861,
b1866,b1865,
b1871,b1870,
b1873,b1872,
b1880,b1881,b1879,
b1881,b1882,b1883,b1884,
b1888,b1882,b1883,b1884,b1885,b1886,b1887,
b1888,b1889,b1890,b1887,
b1894,b1893,
b1897,b1896,
b1901,b1900,b4460,
b1902,b1905,
b1912,b1913,
b1918,b1917,
b1925,b1924,b1923,
b1930,b1929,
b1950,b1937,b1938,b1939,b1945,b1944,b1947,b1946,b1941,b1940,b1943,b1942,b1949,b1948,
b1961,b1960,
b1969,b1968,
b1971,b1972,
b1988,b1987,
b1992,b1993,b1991,
b1996,b1997,
b2012,b2013,
b4539,b2017,
b2026,b2025,b2019,b2023,b2022,b2021,b2020,b2024,
b2032,b2033,
b2036,b2037,
b2038,b2039,b2041,b2040,b2037,
b2045,b2044,b2047,b2046,
b2049,b2048,
b2057,b2054,b2055,b2052,b2053,
b2060,b2059,
b2062,b2061,b2060,
b2074,b2075,b2076,
b2078,b2079,
b2093,b2091,b2094,
b2100,b2101,
b2103,b2104,
b2105,b2106,
b2109,b2111,b2110,
b2114,b2113,
b2121,b2119,
b2126,b2125,
b2131,b2130,b2128,b2129,
b2141,b2142,
b2146,b2147,
b2150,b2148,b2149,
b2151,b2150,b2149,
b2158,b2157,
b2162,b2161,
b2166,b2165,
b2167,b2168,
b2168,b2169,
b2180,b2177,b2179,b2178,
b2188,b2186,b2187,
b2194,b2199,b2198,b2197,b2196,b2195,b2200,b2201,
b2203,b2202,b2201,
b2203,b2202,b2207,b2206,b2205,b2204,
b2208,b2207,b2206,
b2212,b2213,
b2216,b2217,b2218,
b2219,b2220,
b2224,b2221,b2223,b2222,
b2225,b2226,b2229,b2230,
b2232,b2231,
b2236,b2234,b2235,
b2243,b2242,b2241,
b4543,b2244,
b2247,b2246,b2248,
b2253,b2254,
b2261,b2260,b2263,b2262,b2264,
b2265,b2264,
b2283,b2282,b2281,b2280,b2276,b2277,b2285,b2284,b2278,b2279,b2288,b2287,b2286,
b2295,b2296,
b2302,b2301,
b2310,b2308,b2309,b2306,b2307,
b2313,b2312,b2315,b2314,b2316,
b2319,b2318,
b2319,b2320,
b2324,b2326,
b2329,b2331,b2330,
b2336,b2335,b2334,b2333,b2339,
b2342,b2341,
b2351,b2350,
b2365,b2366,
b2367,b2368,
b2368,b2369,
b2370,b2369,
b2380,b2381,
b2386,b2387,
b2412,b2413,b2411,
b2416,b2417,b2415,
b2423,b2422,b2425,b2424,
b2429,b2428,b2427,
b2441,b2440,b2438,b2439,
b2452,b2451,
b2453,b2456,b2457,b2454,b2455,
b2459,b2462,b2461,b2460,
b2465,b2464,
b2471,b2472,
b2478,b2479,b2476,b2477,
b2478,b2479,b2480,b2477,
b2481,b2483,b2482,
b2484,b2483,b2482,
b2485,b2487,b2486,b2489,b2488,
b2497,b2498,
b2500,b2501,b2499,
b2501,b2502,
b2507,b2508,b2509,
b2518,b2513,b2512,b2511,b2517,b2516,b2515,b2514,
b2519,b2520,
b2528,b2529,b2526,b2527,b2524,b2525,b2531,b2530,
b2528,b2529,b2527,b2531,b2530,b2532,
b2531,b2530,b2533,b2532,
b2537,b2536,
b2540,b2539,b2538,
b2548,b2545,b2546,b2547,
b2548,b2550,b2546,b2547,
b2556,b2554,
b2557,b2558,
b2559,b2558,
b2563,b2571,b2570,b2572,b2566,b2567,b2564,b2565,b2568,b2569,
b2571,b2570,b2573,b2572,b2574,
b2579,b2580,
b2593,b2592,b2595,b2594,
b2599,b2600,
b2601,b2600,
b2607,b4461,b2609,b2608,b2610,b2606,b2611,
b2618,b2619,b2614,b2615,b2616,b2617,
b2618,b2619,b2620,b2616,b2617,
b2622,b2624,
b2636,b2634,
b2661,b2662,
b2667,b2668,
b2676,b2674,b2675,b2673,
b2677,b2678,b2679,
b2686,b2685,b2684,
b2698,b2699,b2700,b2696,b2697,
b2704,b2702,b2703,
b2711,b2710,
b2715,b2714,
b2715,b2716,
b2719,b2717,b2720,b2721,
b2719,b2720,b2721,b2722,b2723,
b2724,b2721,b2722,b2723,
b2724,b2726,
b2730,b2726,b2727,b2728,b2729,
b2737,b2736,
b2738,b2737,
b2742,b2743,b2741,b2744,b2745,
b2748,b2743,b2746,b2747,b2744,b2745,
b2751,b2750,b2752,
b2761,b2755,
b2762,b2763,b2764,
b2766,b2767,
b2769,b4463,b2770,
b2780,b2779,
b2782,b2783,
b2784,b2785,
b2787,b2788,b2789,
b2791,b2792,
b2795,b2794,
b2797,b2796,
b2803,b2802,b2804,
b2807,b2806,
b2810,b2811,
b2812,b2811,
b2819,b2820,
b2826,b2825,b2823,
b2827,b2829,b2828,
b2830,b2831,b2829,b2828,
b2841,b2842,
b2843,b2842,
b2847,b2852,
b2861,b2860,
b2868,b2867,b2866,
b2870,b2871,b2872,
b2872,b2873,
b2878,b2879,
b2881,b2880,b2883,b2882,b2879,
b4464,b2883,
b2892,b2890,b2891,
b2893,b2894,
b2898,b2897,
b2903,b2904,b2905,
b2908,b2909,b2910,b2906,b2907,
b2909,b2912,b2910,
b2917,b2918,
b2926,b2927,b2925,
b4465,b2933,
b2938,b2937,
b2946,b2947,b2948,b2949,
b2951,b2950,b2948,b2949,
b2953,b2951,b2950,
b2955,b2954,
b2959,b2962,b2960,b2961,
b2975,b2976,
b2980,b4467,b2979,b4468,
b2984,b2985,b2986,
b2994,b2993,b2991,b2990,
b2995,b2994,b2993,
b2997,b2996,b2995,b2994,
b3006,b3005,
b3011,b3012,
b3025,b3026,
b3028,b3029,
b3033,b3032,b3031,b3030,
b3037,b3038,
b3044,b3045,
b3054,b3053,
b3055,b3054,
b3057,b3058,
b3059,b3058,
b3061,b3062,b3063,
b3064,b3065,b3066,b3067,
b3071,b3070,
b3076,b3075,
b3082,b3083,
b3091,b3092,
b3093,b3092,
b3099,b3098,
b3103,b3104,
b3110,b4470,
b3110,b4471,
b3125,b3124,
b3138,b3139,b3136,b3137,b3133,b3140,
b3145,b3144,b3143,b3142,
b3147,b3146,b3150,b3149,b3148,
b3158,b3159,b3157,
b3163,b3164,
b3170,b3165,b3164,b3167,b3166,b3169,b3168,
b3180,b3176,b3177,b3175,b3178,b3179,
b3181,b3180,b3176,b3177,b3178,b3179,
b3187,b3186,b3185,
b3194,b3195,b3189,b3190,b3191,b3192,b3193,
b3200,b3201,b3202,b3198,b3199,b3195,b3196,b3197,
b3198,b3199,b3197,b3200,b3201,b3202,b3203,b3204,b3205,b3206,
b3213,b3212,
b3216,b3215,
b3222,b3223,b3221,
b3226,b3225,
b3228,b3229,
b3231,b3230,b3233,b3232,
b3233,b3232,b3235,b3234,
b3240,b3241,
b3244,b4472,b3247,b3248,b3249,
b3251,b3250,b4472,b3249,b3248,b3247,
b3256,b3255,
b3258,b3257,
b3259,b3260,b3261,
b3266,b3264,b3265,
b3271,b3270,b3269,
b3281,b3282,b3283,b3284,
b3288,b4473,b3282,b3283,b3284,b3287,
b3288,b3289,b4473,b3283,b3284,b3287,
b3288,b3289,b3290,b3287,
b3309,b3308,b3318,b3311,b3321,b3301,b3300,b3303,b3302,b3305,b3304,b3307,b3306,b3319,b3317,b3314,b3315,b3299,b3298,b3297,b3296,b3295,b3294,b3312,b3316,b3313,b3320,b3310,
b3327,b3326,b3325,b3330,b3331,b3332,b3333,b3334,b3324,b3328,
b3336,b3337,
b3339,b3341,b3340,b3343,b3342,
b3344,b3341,b3340,b3343,b3342,
b3345,b3344,b3341,b3343,b3342,
b3347,b3348,
b3350,b3351,
b3354,b3353,
b3356,b3357,
b3366,b3365,
b3374,b4474,
b3374,b3375,
b3381,b3380,b3379,
b3385,b3386,
b3388,b3387,
b3390,b3391,b3396,b3394,b3395,b3389,b3388,
b3403,b3400,b3401,
b3404,b3405,
b3408,b3409,
b3417,b3416,
b4475,b3421,b3422,
b3424,b3425,
b3432,b3431,b3430,b3428,b3429,
b3433,b3434,
b4476,b3437,
b3444,b3445,
b3450,b3449,
b3451,b3450,b3453,b3452,
b3460,b3458,b3455,b3454,b3457,b3456,
b3461,b3462,b3463,b3464,
b3462,b3463,b3464,b3465,b3466,
b3477,b3476,b3480,b3479,b3478,
b3486,b3487,b3485,
b3502,b3501,
b3513,b3514,
b3515,b3516,
b3533,b3531,
b3543,b3542,b3541,b3540,b3544,
b3557,b3558,
b3559,b3560,
b3563,b3562,
b3565,b3564,
b3565,b3566,
b3567,b3566,b3568,
b3577,b3578,b3579,
b3583,b3582,b3581,
b3589,b3588,
b3590,b3591,
b3599,b3600,b3601,
b3604,b3605,b3603,
b3611,b3610,b3608,b3609,
b3613,b3612,b3611,b3610,b3609,
b3613,b3612,b3614,
b3617,b3616,
b3619,b3617,
b3619,b3622,b3623,b3620,b3621,
b3626,b3627,
b3631,b3628,b3632,
b3633,b3632,
b3635,b3634,
b3635,b3637,b3636,
b3640,b3637,b3636,b3639,b3638,
b3642,b3644,
b3648,b3649,b3650,
b3657,b3656,
b3664,b3665,
b3666,b3667,
b3668,b3669,
b3671,b3670,
b3674,b3676,
b3686,b3687,
b4477,b3691,b4478,
b3693,b4477,
b4557,b3705,b3704,b3706,b3701,b3700,b3703,b3702,b3699,
b3710,b3711,
b3723,b3722,b3721,
b3728,b3727,b3726,b3725,b3724,
b3734,b3735,b3729,b3730,b3731,b3732,b3733,b3736,
b3734,b3735,b3736,b3737,b3730,b3731,b3732,b3733,b3738,b3739,
b3741,b3735,b3734,b3740,b3736,b3737,b3731,b3732,b3733,b3738,b3739,
b3745,b3746,
b3752,b3753,b3750,b3751,b3749,b3748,
b3770,b3771,b3769,
b3771,b3772,
b3781,b3780,
b3781,b3783,
b3784,b3783,
b3785,b3784,b3786,
b3787,b3786,b3788,
b3787,b3789,b3788,b3791,
b3800,b3801,
b3802,b3803,b3806,b3804,b3805,
b3806,b3807,b3805,
b3811,b4558,b3809,b3807,b3810,
b3811,b3810,b3812,b3809,
b3823,b3824,
b3835,b3834,b3833,
b3836,b3835,b3834,b3839,b3838,
b3844,b3843,
b3846,b3845,
b3857,b3856,
b3865,b3866,b3863,
b3866,b3867,
b3868,b3869,
b3870,b3869,
b3873,b3874,
b3878,b3877,b3876,
b3883,b3884,
b3891,b3893,b3892,b3895,b3894,
b3899,b3900,
b3903,b3902,b3901,b3904,
b3911,b3912,
b4484,b3912,
b3927,b3926,
b3929,b3928,
b3932,b3933,b3931,
b3936,b3935,
b3938,b3939,
b3941,b3940,
b3947,b3950,b3949,
b3951,b3952,
b3958,b3959,b3957,
b3958,b3959,b3960,
b3972,b3973,
b3973,b3974,
b3988,b3983,b3982,b3981,b3980,b3987,b3986,b3985,b3984,
b4407,b3994,b3990,b3991,b3992,b3993,
b3995,b3996,
b4003,b4004,
b4006,b4005,
b4014,b4015,b4016,
b4036,b4034,b4035,b4032,b4033,
b4039,b4041,b4040,
b4052,b4053,
b4058,b4059,
b4069,b4068,b4067,
b4070,b4071,
b4072,b4073,
b4076,b4074,b4075,
b4082,b4081,
b4088,b4087,b4086,
b4094,b4095,b4096,b4097,b4102,b4100,b4101,b4098,b4099,
b4106,b4105,
b4113,b4112,
b4123,b4124,b4125,
b4126,b4127,
b4137,b4136,
b4139,b4138,
b4142,b4143,
b4146,b4147,
b4410,b4411,
b4154,b4151,b4153,b4152,
b4160,b4161,b4162,
b4170,b4168,b4169,b4166,b4167,b4162,
b4172,b4171,b4170,b4168,b4169,b4167,
b4173,b4172,b4171,b4170,b4168,b4169,
b4173,b4172,b4171,b4170,b4176,b4175,b4174,
b4173,b4172,b4171,b4177,b4176,b4175,b4174,
b4179,b4180,
b4182,b4181,b4184,b4185,
b4186,b4184,b4185,
b4193,b4192,b4194,
b4193,b4195,b4194,b4197,b4196,b4198,
b4201,b4200,b4203,b4202,
b4212,b4211,
b4221,b4220,
b4225,b4224,
b4227,b4230,b4485,b4231,
b4234,b4235,
b4238,b4237,
b4239,b4241,b4240,
b4245,b4244,
b4249,b4251,
b4262,b4261,b4260,b4258,b4259,
b4267,b4266,
b4272,b4273,
b4289,b4288,b4290,b4287,
b4292,b4293,
b4296,b4297,
b4304,b4565,
b4313,b4312,
b4319,b4318,b4317,b4316,b4315,b4314,
b4322,b4323,
b4330,b4329,
b4335,b4334,
b4345,b4346,
b4350,b4348,b4349,
b4353,b4352,
b4353,b4354,
b4357,b4356,
b4364,b4363,
b4366,b4365,
b4373,b4372,
b4380,b4379,
b4381,b4382,b4383,b4384,
b4388,b4387,
b4395,b4394,
b4399,b4398,
