# Supplementary material for: Conserved Units of Co-Expression in Bacterial Genomes: An Evolutionary Insight into Transcriptional Regulation
Source: PLoS One. 2016 May 19;11(5):e0155740. doi: 10.1371/journal.pone.0155740 (PMC4873041; doi:10.1371/journal.pone.0155740)
Supplement: S2 File — (TXT) [file pone.0155740.s002.txt]

BSU00020,BSU00040,BSU00030,BSU00010,BSU00060,BSU00070,
BSU00090,BSU00110,BSU00100,
BSU00110,BSU00120,BSU00100,
BSU00130,BSU00110,BSU00120,
BSU00150,BSU00130,BSU00140,
BSU00190,BSU00210,BSU00200,BSU00180,
BSU00250,BSU00260,
BSU00270,BSU00330,BSU00320,BSU00340,BSU00310,BSU00280,BSU00300,BSU00290,
BSU00310,BSU00300,BSU00340,BSU00330,BSU00320,BSU00370,BSU00360,BSU00350,BSU00290,
BSU00400,BSU00410,BSU00420,BSU00460,BSU00390,BSU00380,BSU00440,BSU00370,BSU00360,
BSU00460,BSU00400,BSU00470,BSU00410,BSU00440,BSU00420,
BSU00480,BSU00490,
BSU00520,BSU00550,BSU00510,BSU00500,BSU00490,BSU00530,BSU00560,
BSU00590,BSU00580,BSU00550,BSU00620,BSU00630,BSU00570,BSU00560,BSU00530,
BSU00590,BSU00630,BSU00640,BSU00620,
BSU00680,BSU00700,BSU00690,BSU00670,BSU00710,
BSU00750,BSU00740,BSU00760,
BSU00780,BSU00770,BSU00760,
BSU00780,BSU00770,BSU00790,
BSU00820,BSU00810,BSU00840,BSU00830,BSU00850,
BSU00830,BSU00860,BSU00900,BSU00820,BSU00890,BSU00870,BSU00880,BSU00910,BSU00840,BSU00850,
BSU00960,BSU00910,BSU00900,BSU00950,BSU00890,BSU00870,BSU00940,BSU00970,BSU00880,BSU00930,BSU00920,
BSU00950,BSU00960,BSU00940,BSU00970,BSU00980,
BSU01000,BSU01030,BSU01050,BSU01020,BSU00990,BSU01040,BSU01010,
BSU01000,BSU01070,BSU01060,BSU01030,BSU01080,BSU01020,BSU01010,BSU01100,BSU01090,BSU01050,BSU01040,
BSU01130,BSU01070,BSU01090,BSU01100,BSU01080,BSU01110,BSU01120,
BSU01320,BSU01360,BSU01250,BSU01280,BSU01340,BSU01420,BSU01210,BSU01270,BSU01390,BSU01150,BSU01430,BSU01470,BSU01460,BSU01230,BSU01490,BSU01170,BSU01350,BSU01450,BSU01330,BSU01290,BSU01370,BSU01410,BSU01300,BSU01400,BSU01380,BSU01260,BSU01310,BSU01500,BSU01240,BSU01180,BSU01200,BSU01190,BSU01220,BSU01160,BSU01440,BSU01480,
BSU01540,BSU01530,
BSU01630,BSU01640,BSU01610,BSU01620,BSU01600,
BSU01650,BSU01660,
BSU01690,BSU01700,BSU01680,
BSU01740,BSU01730,
BSU01740,BSU01760,BSU01750,
BSU01760,BSU01750,BSU01780,BSU01770,
BSU01800,BSU01820,BSU01810,
BSU01830,BSU01845,
BSU01845,BSU01860,
BSU02000,BSU02010,
BSU02370,BSU02350,BSU02360,
BSU02400,BSU02410,
BSU02420,BSU02430,
BSU02470,BSU02460,
BSU02480,BSU02490,
BSU02510,BSU02500,BSU02490,
BSU02570,BSU02560,BSU02550,
BSU02640,BSU02630,
BSU02680,BSU02670,
BSU02730,BSU02740,
BSU02750,BSU02760,
BSU02860,BSU02870,BSU02850,
BSU02900,BSU02920,BSU02890,BSU02910,
BSU02950,BSU02960,
BSU02980,BSU03000,BSU02990,
BSU03010,BSU03020,
BSU03070,BSU03080,
BSU03090,BSU03100,
BSU03200,BSU03210,
BSU03250,BSU03240,
BSU03300,BSU03280,BSU03290,
BSU03300,BSU03330,BSU03310,BSU03290,BSU03320,
BSU03380,BSU03370,
BSU03450,BSU03460,
BSU03520,BSU03510,BSU03490,BSU03480,
BSU03560,BSU03550,
BSU03560,BSU03580,
BSU03590,BSU03610,BSU03600,
BSU03640,BSU03630,
BSU03740,BSU03730,
BSU03750,BSU03760,
BSU03810,BSU03820,BSU03800,BSU03830,
BSU03850,BSU03840,
BSU03900,BSU03910,
BSU03950,BSU03940,
BSU03982,BSU03981,BSU03990,
BSU04060,BSU04050,BSU04080,BSU04070,BSU04090,
BSU04190,BSU04180,
BSU04300,BSU04290,
BSU04440,BSU04460,BSU04450,
BSU04460,BSU04450,BSU04470,
BSU04490,BSU04500,
BSU04560,BSU04570,
BSU04570,BSU04580,
BSU04600,BSU04590,
BSU04640,BSU04620,BSU04650,BSU04630,BSU04660,
BSU04670,BSU04680,BSU04660,BSU04690,
BSU04670,BSU04730,BSU04720,BSU04740,BSU04710,BSU04680,BSU04700,BSU04690,
BSU04790,BSU04780,
BSU04820,BSU04810,
BSU04860,BSU04870,
BSU05060,BSU05050,
BSU05230,BSU05240,
BSU05290,BSU05300,
BSU05320,BSU05310,
BSU05340,BSU05330,
BSU05360,BSU05370,
BSU05420,BSU05410,
BSU05530,BSU05540,
BSU05650,BSU05640,
BSU05670,BSU05660,
BSU05670,BSU05680,
BSU05840,BSU05810,BSU05830,BSU05850,BSU05820,
BSU05920,BSU05900,BSU05910,
BSU05940,BSU05920,BSU05930,BSU05910,
BSU05980,BSU05990,
BSU06020,BSU06030,BSU06010,
BSU06070,BSU06100,BSU06060,
BSU06210,BSU06200,
BSU06350,BSU06330,BSU06340,
BSU06350,BSU06360,
BSU06360,BSU06370,
BSU06430,BSU06440,BSU06500,BSU06530,BSU06520,BSU06420,BSU06480,BSU06490,BSU06510,BSU06450,BSU06460,BSU06470,
BSU06580,BSU06560,
BSU06600,BSU06620,BSU06610,BSU06630,
BSU06680,BSU06670,BSU06690,
BSU06710,BSU06700,
BSU06720,BSU06730,
BSU06770,BSU06760,
BSU06870,BSU06880,
BSU06940,BSU06950,
BSU06970,BSU06990,BSU06960,BSU06980,BSU06950,
BSU07120,BSU07110,BSU07100,
BSU07230,BSU07220,
BSU07270,BSU07300,BSU07280,
BSU07340,BSU07350,
BSU07490,BSU07500,BSU07520,BSU07510,
BSU07600,BSU07580,BSU07590,
BSU07810,BSU07820,BSU07800,
BSU08090,BSU08060,BSU08080,BSU08070,
BSU08200,BSU08190,BSU08180,
BSU08220,BSU08210,
BSU08270,BSU08280,
BSU08310,BSU08300,BSU08290,
BSU08340,BSU08310,BSU08330,BSU08320,
BSU08370,BSU08400,BSU08380,
BSU08400,BSU08380,BSU08410,
BSU08460,BSU08450,BSU08440,
BSU08510,BSU08520,
BSU08600,BSU08610,
BSU08630,BSU08620,
BSU08700,BSU08710,
BSU08840,BSU08830,BSU08860,BSU08850,
BSU08910,BSU08900,
BSU08930,BSU08910,
BSU08950,BSU08960,
BSU08970,BSU08980,
BSU09000,BSU08990,BSU09010,
BSU09080,BSU09070,BSU09090,BSU09060,
BSU09290,BSU09270,BSU09280,BSU09300,
BSU09320,BSU09330,
BSU09610,BSU09600,
BSU09720,BSU09710,
BSU09790,BSU09800,
BSU09850,BSU09860,
BSU09900,BSU09890,
BSU09930,BSU09910,BSU09920,
BSU09930,BSU09920,BSU09950,
BSU10050,BSU10040,
BSU10120,BSU10140,BSU10130,
BSU10160,BSU10150,
BSU10350,BSU10360,
BSU10500,BSU10510,
BSU10630,BSU10650,BSU10620,BSU10640,
BSU10830,BSU10840,
BSU10850,BSU10840,
BSU10870,BSU10880,
BSU10920,BSU10910,BSU10930,
BSU10940,BSU10950,
BSU11160,BSU11150,
BSU11210,BSU11220,BSU11190,BSU11230,BSU11240,BSU11200,BSU11250,
BSU11330,BSU11340,
BSU11400,BSU11360,BSU11390,BSU11370,
BSU11430,BSU11460,BSU11440,BSU11470,BSU11450,
BSU11530,BSU11550,BSU11520,BSU11540,BSU11560,
BSU11580,BSU11570,
BSU11580,BSU11600,BSU11620,BSU11610,
BSU11660,BSU11650,
BSU11660,BSU11680,BSU11670,BSU11690,
BSU11680,BSU11700,BSU11690,
BSU11840,BSU11850,BSU11860,
BSU11870,BSU11880,
BSU12010,BSU12000,
BSU12010,BSU12020,
BSU12170,BSU12160,
BSU12250,BSU12240,
BSU12290,BSU12280,
BSU12310,BSU12300,
BSU12340,BSU12350,
BSU12390,BSU12380,
BSU12500,BSU12510,
BSU12580,BSU12570,
BSU12700,BSU12730,
BSU12810,BSU12730,
BSU12840,BSU12850,
BSU12890,BSU12880,
BSU12940,BSU12950,BSU12930,BSU12960,
BSU12980,BSU12990,
BSU13100,BSU13090,
BSU13120,BSU13130,
BSU13150,BSU13160,BSU13140,
BSU13230,BSU13210,BSU13220,
BSU13280,BSU13260,BSU13270,BSU13250,
BSU13410,BSU13400,
BSU13550,BSU13560,
BSU13570,BSU13580,
BSU13600,BSU13620,BSU13590,BSU13610,
BSU13680,BSU13690,
BSU13740,BSU13730,BSU13750,BSU13720,
BSU13790,BSU13799,
BSU13910,BSU13880,BSU13900,BSU13890,
BSU14150,BSU14170,
BSU14180,BSU14190,
BSU14230,BSU14220,
BSU14300,BSU14280,BSU14310,BSU14270,BSU14290,
BSU14330,BSU14320,
BSU14360,BSU14370,BSU14350,
BSU14380,BSU14390,BSU14400,
BSU14540,BSU14530,
BSU14560,BSU14580,
BSU14590,BSU14610,BSU14600,BSU14580,
BSU14640,BSU14630,BSU14650,
BSU14670,BSU14640,BSU14650,
BSU14740,BSU14730,
BSU14770,BSU14790,
BSU14810,BSU14790,
BSU14830,BSU14840,
BSU14850,BSU14860,BSU14840,
BSU14870,BSU14880,BSU14860,
BSU14870,BSU14920,BSU14890,BSU14900,BSU14880,BSU14910,
BSU14920,BSU14930,BSU14890,BSU14900,BSU14880,BSU14910,
BSU14960,BSU15000,BSU14990,
BSU15000,BSU15010,BSU14990,BSU15020,
BSU15000,BSU15030,BSU15010,BSU15020,
BSU15030,BSU15060,BSU15040,BSU15050,
BSU15080,BSU15060,BSU15070,BSU15050,
BSU15120,BSU15110,
BSU15130,BSU15150,BSU15120,BSU15140,BSU15170,BSU15160,
BSU15180,BSU15170,BSU15200,BSU15190,BSU15230,BSU15210,BSU15130,BSU15150,BSU15140,BSU15250,BSU15220,BSU15160,BSU15260,BSU15270,BSU15240,BSU15280,BSU15290,
BSU15320,BSU15330,
BSU15390,BSU15380,BSU15400,BSU15410,BSU15430,BSU15420,BSU15370,BSU15360,
BSU15410,BSU15440,BSU15420,BSU15450,BSU15430,BSU15460,
BSU15440,BSU15470,BSU15450,BSU15460,
BSU15470,BSU15520,BSU15510,BSU15450,BSU15480,BSU15500,BSU15460,BSU15490,
BSU15540,BSU15530,BSU15520,BSU15510,BSU15560,BSU15500,BSU15550,BSU15490,
BSU15610,BSU15590,BSU15600,
BSU15620,BSU15610,BSU15630,
BSU15640,BSU15660,BSU15650,BSU15670,
BSU15750,BSU15740,BSU15660,BSU15690,BSU15730,BSU15720,BSU15760,BSU15670,BSU15710,BSU15680,BSU15700,
BSU15750,BSU15740,BSU15770,BSU15730,BSU15790,BSU15720,BSU15780,BSU15800,BSU15760,BSU15710,
BSU15830,BSU15790,BSU15780,BSU15800,BSU15840,BSU15820,
BSU15860,BSU15840,BSU15870,BSU15850,
BSU15880,BSU15900,BSU15890,
BSU15920,BSU15900,BSU15890,BSU15910,
BSU15930,BSU15950,BSU15920,BSU15940,
BSU16000,BSU15990,BSU16060,BSU16030,BSU16080,BSU16020,BSU15970,BSU15980,BSU16050,BSU16040,
BSU16100,BSU16080,BSU16090,
BSU16100,BSU16110,BSU16090,
BSU16100,BSU16130,BSU16110,BSU16120,
BSU16130,BSU16140,BSU16150,BSU16160,BSU16110,BSU16170,BSU16120,
BSU16180,BSU16270,BSU16260,BSU16150,BSU16220,BSU16280,BSU16250,BSU16240,BSU16210,BSU16200,BSU16230,BSU16160,BSU16190,BSU16170,
BSU16299,BSU16270,BSU16320,BSU16260,BSU16290,BSU16220,BSU16280,BSU16250,BSU16200,BSU16240,BSU16180,BSU16210,BSU16190,BSU16230,BSU16300,BSU16310,
BSU16350,BSU16320,BSU16330,BSU16360,BSU16370,BSU16310,BSU16340,
BSU16350,BSU16380,BSU16390,BSU16360,BSU16440,BSU16370,BSU16430,BSU16410,BSU16340,BSU16420,BSU16470,BSU16460,BSU16450,BSU16400,
BSU16470,BSU16520,BSU16460,BSU16450,BSU16490,BSU16500,BSU16510,
BSU16520,BSU16580,BSU16530,BSU16590,BSU16570,BSU16630,BSU16500,BSU16620,BSU16510,BSU16540,BSU16550,BSU16610,BSU16560,BSU16600,BSU16490,
BSU16590,BSU16630,BSU16620,BSU16660,BSU16610,BSU16600,BSU16650,BSU16640,BSU16690,BSU16670,BSU16680,
BSU16720,BSU16710,BSU16690,BSU16700,BSU16680,
BSU16740,BSU16750,
BSU16760,BSU16750,BSU16780,BSU16770,
BSU16790,BSU16780,BSU16800,
BSU16800,BSU16810,
BSU16845,BSU16860,
BSU16930,BSU16910,BSU16940,BSU16920,
BSU16980,BSU16960,BSU16970,
BSU16990,BSU17000,
BSU17020,BSU17010,BSU17040,BSU17050,
BSU17130,BSU17110,BSU17120,BSU17100,
BSU17130,BSU17140,BSU17120,
BSU17150,BSU17160,BSU17170,
BSU17190,BSU17210,BSU17200,BSU17220,BSU17180,BSU17230,
BSU17300,BSU17290,
BSU17340,BSU17330,
BSU17370,BSU17390,BSU17380,
BSU17440,BSU17430,
BSU17460,BSU17450,BSU17440,
BSU17570,BSU17580,
BSU17590,BSU17600,BSU17610,
BSU17860,BSU17850,
BSU17890,BSU17910,BSU17880,
BSU18060,BSU18040,
BSU18060,BSU18070,
BSU18090,BSU18080,
BSU18090,BSU18100,
BSU18210,BSU18230,BSU18220,
BSU18240,BSU18239,
BSU18260,BSU18250,
BSU18340,BSU18320,BSU18300,BSU18330,BSU18310,
BSU18450,BSU18440,
BSU18470,BSU18480,
BSU18560,BSU18550,
BSU18940,BSU18930,BSU18880,
BSU19100,BSU19090,
BSU19190,BSU19200,
BSU19360,BSU19370,
BSU19390,BSU19380,
BSU19550,BSU19540,
BSU19570,BSU19560,
BSU19700,BSU19690,
BSU19720,BSU19730,
BSU19790,BSU19760,
BSU20040,BSU20070,BSU20060,
BSU21680,BSU21690,
BSU21700,BSU21710,
BSU21730,BSU21740,
BSU21810,BSU21820,
BSU22050,BSU22040,
BSU22060,BSU22070,
BSU22110,BSU22100,
BSU22110,BSU22120,
BSU22130,BSU22140,
BSU22190,BSU22170,BSU22180,
BSU22190,BSU22180,BSU22210,
BSU22190,BSU22210,BSU22220,
BSU22350,BSU22320,BSU22340,BSU22310,
BSU22350,BSU22340,BSU22360,
BSU22380,BSU22350,BSU22370,BSU22360,
BSU22380,BSU22400,BSU22410,
BSU22420,BSU22410,BSU22440,BSU22430,BSU22450,
BSU22460,BSU22470,
BSU22480,BSU22470,
BSU22490,BSU22530,BSU22510,BSU22480,BSU22500,
BSU22550,BSU22530,BSU22540,BSU22510,BSU22500,
BSU22560,BSU22510,BSU22550,BSU22530,BSU22540,BSU22580,
BSU22620,BSU22600,BSU22610,
BSU22640,BSU22650,BSU22680,BSU22630,BSU22660,BSU22690,BSU22670,
BSU22710,BSU22700,BSU22690,
BSU22730,BSU22720,
BSU22740,BSU22730,
BSU22740,BSU22750,
BSU22790,BSU22840,BSU22830,
BSU22880,BSU22870,
BSU22910,BSU22880,BSU22890,
BSU22930,BSU22940,
BSU22970,BSU22960,
BSU23040,BSU23030,BSU23050,BSU23020,
BSU23120,BSU23110,
BSU23140,BSU23150,BSU23130,
BSU23210,BSU23180,BSU23160,BSU23190,BSU23170,BSU23220,
BSU23230,BSU23210,BSU23220,
BSU23250,BSU23260,BSU23270,BSU23280,
BSU23480,BSU23450,BSU23470,BSU23460,
BSU23500,BSU23480,BSU23490,
BSU23500,BSU23510,
BSU23530,BSU23520,
BSU23580,BSU23570,
BSU23610,BSU23600,
BSU23860,BSU23850,
BSU23970,BSU23980,BSU23960,
BSU24030,BSU24060,BSU24040,BSU24070,BSU24050,
BSU24080,BSU24090,BSU24070,
BSU24130,BSU24120,BSU24140,
BSU24150,BSU24170,BSU24160,
BSU24250,BSU24240,BSU24230,
BSU24250,BSU24280,BSU24290,BSU24260,BSU24320,BSU24270,BSU24240,BSU24310,BSU24300,BSU24330,
BSU24350,BSU24330,BSU24340,
BSU24470,BSU24450,BSU24430,BSU24460,
BSU24470,BSU24490,
BSU24540,BSU24530,
BSU24570,BSU24560,BSU24550,
BSU24730,BSU24710,BSU24720,BSU24680,BSU24700,
BSU24860,BSU24870,BSU24850,
BSU24900,BSU24860,BSU24890,BSU24870,
BSU24980,BSU24950,BSU24970,BSU24990,BSU24960,
BSU25090,BSU25070,
BSU25140,BSU25130,
BSU25180,BSU25170,
BSU25180,BSU25190,
BSU25230,BSU25200,BSU25210,
BSU25330,BSU25270,BSU25260,BSU25300,BSU25280,BSU25310,BSU25320,BSU25290,BSU25250,BSU25240,
BSU25330,BSU25270,BSU25260,BSU25300,BSU25280,BSU25310,BSU25320,BSU25290,BSU25340,
BSU25380,BSU25390,BSU25400,
BSU25460,BSU25500,BSU25450,BSU25430,BSU25440,BSU25490,BSU25470,BSU25480,
BSU25510,BSU25550,BSU25460,BSU25500,BSU25450,BSU25440,BSU25490,BSU25470,BSU25480,
BSU25510,BSU25560,BSU25490,BSU25550,BSU25500,BSU25480,
BSU25510,BSU25560,BSU25570,BSU25490,BSU25550,BSU25500,
BSU25590,BSU25560,BSU25550,BSU25580,BSU25570,
BSU25670,BSU25660,BSU25650,BSU25640,BSU25630,BSU25680,BSU25620,
BSU25780,BSU25790,
BSU25810,BSU25800,
BSU25900,BSU25980,BSU25910,
BSU26020,BSU25980,BSU25910,
BSU26030,BSU26170,
BSU26200,BSU26190,
BSU26250,BSU26260,
BSU26270,BSU26280,BSU26260,
BSU26280,BSU26290,
BSU26340,BSU26350,
BSU26420,BSU26430,
BSU26510,BSU26500,BSU26530,BSU26540,
BSU26550,BSU26540,
BSU26700,BSU26710,
BSU26930,BSU26920,
BSU27080,BSU27050,BSU27070,BSU27040,BSU27060,
BSU27210,BSU27220,BSU27230,
BSU27250,BSU27260,
BSU27270,BSU27280,
BSU27320,BSU27330,
BSU27360,BSU27370,BSU27340,BSU27350,BSU27380,BSU27330,
BSU27360,BSU27370,BSU27340,BSU27350,BSU27380,BSU27410,BSU27390,BSU27400,
BSU27410,BSU27420,BSU27390,BSU27400,
BSU27440,BSU27460,BSU27430,BSU27450,
BSU27470,BSU27480,
BSU27520,BSU27500,BSU27530,BSU27510,
BSU27540,BSU27550,BSU27530,BSU27560,
BSU27630,BSU27590,BSU27610,BSU27620,BSU27600,
BSU27720,BSU27710,BSU27740,BSU27730,BSU27700,
BSU27880,BSU27850,BSU27870,BSU27890,BSU27860,
BSU27900,BSU27910,BSU27920,
BSU27930,BSU27940,BSU27950,BSU27960,BSU27970,BSU27920,
BSU27980,BSU27970,
BSU28040,BSU28020,BSU27990,BSU28030,BSU28050,BSU28000,BSU28010,
BSU28080,BSU28090,
BSU28170,BSU28160,BSU28150,BSU28140,BSU28130,BSU28120,
BSU28170,BSU28190,BSU28160,
BSU28220,BSU28210,BSU28190,BSU28230,BSU28200,
BSU28260,BSU28280,BSU28270,BSU28290,BSU28300,BSU28250,BSU28310,
BSU28350,BSU28360,BSU28390,BSU28370,BSU28380,
BSU28430,BSU28440,BSU28450,
BSU28530,BSU28520,BSU28540,
BSU28570,BSU28590,BSU28630,BSU28620,BSU28580,BSU28600,BSU28610,BSU28640,
BSU28650,BSU28640,BSU28630,
BSU28680,BSU28690,
BSU28750,BSU28730,BSU28740,
BSU28770,BSU28760,
BSU28790,BSU28780,BSU28800,
BSU28840,BSU28850,
BSU28870,BSU28850,BSU28860,
BSU28910,BSU28900,
BSU28930,BSU28920,
BSU28990,BSU28980,BSU29000,
BSU29010,BSU29020,
BSU29060,BSU29090,BSU29070,BSU29080,
BSU29110,BSU29100,
BSU29120,BSU29140,BSU29130,
BSU29140,BSU29130,BSU29150,
BSU29180,BSU29170,
BSU29190,BSU29210,BSU29200,BSU29180,
BSU29270,BSU29230,BSU29250,
BSU29340,BSU29370,BSU29350,BSU29380,BSU29360,
BSU29450,BSU29440,
BSU29490,BSU29470,BSU29480,
BSU29490,BSU29500,BSU29480,
BSU29520,BSU29530,
BSU29580,BSU29590,
BSU29620,BSU29610,
BSU29700,BSU29710,
BSU29730,BSU29720,
BSU29780,BSU29770,
BSU29780,BSU29805,BSU29790,BSU29830,BSU29820,
BSU29830,BSU29840,BSU29820,
BSU29860,BSU29870,
BSU29920,BSU29900,
BSU30010,BSU30000,
BSU30035,BSU30050,
BSU30135,BSU30120,
BSU30135,BSU30170,BSU30150,BSU30160,
BSU30230,BSU30210,BSU30220,BSU30200,
BSU30260,BSU30290,BSU30270,BSU30280,
BSU30380,BSU30370,
BSU30390,BSU30380,BSU30400,
BSU30420,BSU30410,
BSU30450,BSU30460,
BSU30480,BSU30490,
BSU30560,BSU30550,
BSU30610,BSU30620,BSU30595,
BSU30720,BSU30710,
BSU30760,BSU30750,BSU30770,BSU30740,
BSU30780,BSU30790,BSU30800,
BSU30810,BSU30820,BSU30790,BSU30800,
BSU30830,BSU30820,
BSU30870,BSU30860,BSU30850,
BSU30870,BSU30860,BSU30880,
BSU30940,BSU30970,BSU30950,BSU30980,BSU30960,
BSU31020,BSU31010,
BSU31060,BSU31050,
BSU31100,BSU31090,
BSU31190,BSU31200,BSU31180,
BSU31200,BSU31210,BSU31220,
BSU31230,BSU31260,BSU31240,BSU31250,
BSU31370,BSU31360,
BSU31410,BSU31400,
BSU31530,BSU31520,
BSU31550,BSU31560,BSU31540,BSU31570,
BSU31640,BSU31620,BSU31650,BSU31630,BSU31660,BSU31600,BSU31610,
BSU31680,BSU31690,
BSU31760,BSU31750,
BSU31910,BSU31900,BSU31890,BSU31875,
BSU31920,BSU31930,
BSU31959,BSU31960,
BSU31990,BSU31970,BSU31980,BSU31960,
BSU32050,BSU32060,
BSU32060,BSU32070,
BSU32190,BSU32210,BSU32200,
BSU32210,BSU32220,
BSU32240,BSU32260,BSU32250,
BSU32290,BSU32280,
BSU32290,BSU32300,BSU32310,
BSU32330,BSU32310,
BSU32370,BSU32360,
BSU32370,BSU32380,
BSU32450,BSU32460,BSU32430,BSU32440,
BSU32470,BSU32460,
BSU32490,BSU32470,BSU32480,BSU32500,BSU32510,
BSU32520,BSU32530,
BSU32560,BSU32570,
BSU32600,BSU32580,BSU32570,BSU32590,
BSU32669,BSU32660,
BSU32700,BSU32680,BSU32710,BSU32670,BSU32690,
BSU32730,BSU32740,BSU32750,
BSU32810,BSU32800,
BSU32830,BSU32840,BSU32820,
BSU32870,BSU32880,
BSU32920,BSU32910,BSU32900,BSU32880,
BSU33000,BSU33010,
BSU33020,BSU33030,BSU33010,
BSU33080,BSU33100,BSU33090,
BSU33130,BSU33120,
BSU33170,BSU33160,BSU33180,
BSU33210,BSU33221,
BSU33260,BSU33280,BSU33270,
BSU33290,BSU33310,BSU33320,BSU33300,
BSU33390,BSU33370,BSU33380,
BSU33430,BSU33440,
BSU33480,BSU33470,
BSU33500,BSU33490,BSU33520,BSU33510,
BSU33580,BSU33590,
BSU33600,BSU33620,BSU33610,BSU33630,
BSU33660,BSU33650,
BSU33710,BSU33720,BSU33700,BSU33730,
BSU33790,BSU33780,
BSU33820,BSU33800,BSU33830,BSU33810,
BSU33910,BSU33900,BSU33950,BSU33940,BSU33930,BSU33920,
BSU34030,BSU34050,BSU34040,
BSU34070,BSU34060,
BSU34080,BSU34070,BSU34090,
BSU34130,BSU34140,BSU34120,
BSU34160,BSU34140,BSU34170,BSU34150,
BSU34180,BSU34190,
BSU34230,BSU34240,
BSU34265,BSU34280,BSU34250,
BSU34290,BSU34300,BSU34280,BSU34340,BSU34265,BSU34320,BSU34330,
BSU34350,BSU34300,BSU34320,BSU34340,BSU34330,
BSU34360,BSU34350,BSU34370,
BSU34490,BSU34500,
BSU34570,BSU34550,BSU34560,
BSU34570,BSU34620,BSU34580,BSU34590,BSU34610,BSU34560,BSU34600,
BSU34630,BSU34590,BSU34610,BSU34620,BSU34600,
BSU34650,BSU34640,
BSU34660,BSU34670,
BSU34690,BSU34700,
BSU34720,BSU34710,BSU34700,
BSU34740,BSU34760,BSU34750,BSU34770,
BSU34930,BSU34870,BSU34890,BSU34860,BSU34900,BSU34880,BSU34910,BSU34920,
BSU34960,BSU34970,
BSU34990,BSU35000,
BSU35020,BSU35010,BSU35030,
BSU35090,BSU35080,
BSU35110,BSU35120,BSU35100,
BSU35160,BSU35170,BSU35180,
BSU35200,BSU35210,
BSU35240,BSU35220,BSU35250,
BSU35240,BSU35250,BSU35260,
BSU35280,BSU35300,BSU35290,
BSU35310,BSU35300,BSU35290,
BSU35340,BSU35310,BSU35330,BSU35350,
BSU35430,BSU35340,BSU35330,BSU35410,BSU35370,BSU35360,BSU35350,BSU35400,BSU35380,
BSU35370,BSU35450,BSU35360,BSU35430,BSU35400,BSU35470,BSU35380,BSU35410,
BSU35450,BSU35480,BSU35470,
BSU35500,BSU35490,
BSU35510,BSU35520,
BSU35520,BSU35530,
BSU35600,BSU35560,BSU35590,BSU35580,BSU35550,BSU35540,
BSU35680,BSU35700,BSU35690,BSU35730,BSU35720,BSU35710,
BSU35750,BSU35740,BSU35760,
BSU35950,BSU35930,BSU35940,BSU35920,BSU35960,BSU35910,
BSU36010,BSU36000,
BSU36120,BSU36130,
BSU36230,BSU36240,
BSU36250,BSU36240,BSU36260,
BSU36280,BSU36270,
BSU36300,BSU36290,
BSU36390,BSU36410,BSU36370,BSU36400,
BSU36450,BSU36440,
BSU36520,BSU36510,
BSU36630,BSU36620,
BSU36640,BSU36660,BSU36650,
BSU36700,BSU36710,
BSU36820,BSU36780,BSU36840,BSU36810,BSU36800,BSU36830,BSU36890,BSU36750,BSU36760,BSU36850,BSU36870,BSU36860,
BSU36820,BSU36780,BSU36840,BSU36810,BSU36800,BSU36830,BSU36890,BSU36900,BSU36910,BSU36850,BSU36870,BSU36860,
BSU36820,BSU36850,BSU36840,BSU36810,BSU36800,BSU36830,BSU36890,BSU36900,BSU36910,BSU36870,BSU36920,BSU36860,
BSU36850,BSU36840,BSU36830,BSU36890,BSU36900,BSU36910,BSU36870,BSU36920,BSU36860,BSU36930,
BSU36900,BSU36910,BSU36940,BSU36950,BSU36920,BSU36930,
BSU37000,BSU37010,
BSU37040,BSU37050,
BSU37080,BSU37100,BSU37060,BSU37090,BSU37070,
BSU37120,BSU37110,
BSU37130,BSU37120,
BSU37150,BSU37160,
BSU37170,BSU37160,
BSU37260,BSU37250,BSU37280,BSU37270,
BSU37310,BSU37290,
BSU37330,BSU37340,
BSU37420,BSU37410,
BSU37440,BSU37450,
BSU37500,BSU37490,
BSU37590,BSU37600,
BSU37660,BSU37670,
BSU37830,BSU37810,BSU37840,BSU37820,
BSU37860,BSU37870,BSU37850,
BSU37900,BSU37890,BSU37910,
BSU38018,BSU38000,
BSU38040,BSU38050,
BSU38140,BSU38170,BSU38150,BSU38160,
BSU38200,BSU38190,
BSU38230,BSU38240,
BSU38260,BSU38270,BSU38280,
BSU38290,BSU38300,
BSU38320,BSU38330,
BSU38420,BSU38410,
BSU38500,BSU38530,BSU38510,BSU38520,
BSU38580,BSU38560,BSU38590,BSU38570,
BSU38580,BSU38600,BSU38590,BSU38570,
BSU38650,BSU38660,
BSU38760,BSU38750,BSU38740,BSU38730,
BSU38810,BSU38820,
BSU38830,BSU38820,
BSU38900,BSU38910,
BSU38950,BSU38960,
BSU39000,BSU38980,BSU38990,
BSU39260,BSU39270,
BSU39380,BSU39350,BSU39370,BSU39360,
BSU39420,BSU39410,BSU39400,
BSU39420,BSU39430,
BSU39490,BSU39480,BSU39500,
BSU39640,BSU39630,
BSU39640,BSU39650,BSU39660,
BSU39680,BSU39700,BSU39690,
BSU39740,BSU39730,BSU39750,BSU39720,
BSU39760,BSU39750,
BSU39850,BSU39840,
BSU40021,BSU40022,
BSU40060,BSU40080,BSU40070,
BSU40100,BSU40090,
BSU40110,BSU40120,BSU40130,
BSU40380,BSU40370,BSU40400,BSU40390,BSU40360,
BSU40380,BSU40390,BSU40400,BSU40410,
BSU40420,BSU40440,
BSU40510,BSU40520,BSU40500,
BSU40620,BSU40590,
BSU40670,BSU40660,
BSU40910,BSU40920,BSU40900,BSU40890,
BSU41010,BSU41000,BSU40939,BSU41040,BSU40970,BSU41030,BSU40960,BSU41020,BSU40990,BSU41050,BSU40940,
